# Supplementary material for: Application of a Biphasic Mathematical Model of Cancer Cell Drug Response for Formulating Potent and Synergistic Targeted Drug Combinations to Triple Negative Breast Cancer Cells
Source: Cancers (Basel). 2020 Apr 27;12(5):1087. doi: 10.3390/cancers12051087 (PMC7281712; doi:10.3390/cancers12051087)
Supplement: Supplementary file 1 [file cancers-12-01087-s001.zip]

Archive with 5 entries (5 files):
- Revised Figure S1 and Table S1.pdf
- Supplementary Data - Hill and Biphasic Analyses of the Effects of Dasatinib on MDA-MB-231.xlsx
- Supplementary Data for Table 1.xlsx
- Supplementary Data for Table 2.xlsx
- Supplementary Data for Table 3.xlsx
