# Supplementary material for: Application of a Biphasic Mathematical Model of Cancer Cell Drug Response for Formulating Potent and Synergistic Targeted Drug Combinations to Triple Negative Breast Cancer Cells
Source: Cancers (Basel). 2020 Apr 27;12(5):1087. doi: 10.3390/cancers12051087 (PMC7281712; doi:10.3390/cancers12051087)
Supplement: Supplementary file 1 [file cancers-12-01087-s001.zip › Supplementary Data - Hill and Biphasic Analyses of the Effects of Dasatinib on MDA-MB-231.xlsx]

## Sheet: Summary
Cell line	MDA-MB-231
Drug	dasatinib
Conc (uM)	0.000610352	0.0012207	0.00244141	0.00488281	0.00976562	0.0195312	0.0390625	0.078125	0.15625	0.3125	0.625	1.25	2.5	5	10	20
Ave	1.02033	1.00151	0.96323	0.928324	0.897561	0.794264	0.719646	0.630653	0.585039	0.519279	0.515807	0.444213	0.421176	0.343727	0.266828	0.122076
SE	0.0172089	0.00900683	0.0164594	0.0131477	0.0199513	0.0270178	0.0117174	0.015792	0.00910247	0.0191228	0.0117267	0.011434	0.00230706	0.0148959	0.0142805	0.0166275
Biphasic parameters
F1	0.490635
KD1	0.0298725
F2	0.509365
KD2	9.25519
RMSE	0.0177793
Hill parameters
n	0.485984
IC50*	0.300181
Imax	0.881627
RMSE	0.0502599

## Sheet: Biphasic
Kd1=	Component 1	Kd2=	Component 2
0.0298725	0.490635	9.25519	0
F1=	Kd1=	F2=	Kd2=
0.490635	0.0298725	0.509365	9.25519
Conc (uM)	0.000610352	0.0012207	0.00244141	0.00488281	0.00976562	0.0195312	0.0390625	0.078125	0.15625	0.3125	0.625	1.25	2.5	5	10	20
Log Conc	-3.21442	-2.91339	-2.61236	-2.31133	-2.0103	-1.70927	-1.40824	-1.10721	-0.80618	-0.50515	-0.20412	0.09691	0.39794	0.69897	1	1.30103
Exp. Data	1.02033	1.00151	0.96323	0.928324	0.897561	0.794264	0.719646	0.630653	0.585039	0.519279	0.515807	0.444213	0.421176	0.343727	0.266828	0.122076
BP Calculated	0.990143	0.980671	0.962797	0.930802	0.878586	0.80496	0.719837	0.640813	0.579655	0.535537	0.499524	0.460208	0.406831	0.333619	0.246292	0.161875	RMSE
Optimize	0.000911413	0.000434389	1.87612e-07	6.13667e-06	0.000360076	0.0001144	3.66916e-08	0.000103211	2.89896e-05	0.000264295	0.000265142	0.000255833	0.000205785	0.000102168	0.000421699	0.00158391	0.0177793
SE	0.0172089	0.00900683	0.0164594	0.0131477	0.0199513	0.0270178	0.0117174	0.015792	0.00910247	0.0191228	0.0117267	0.011434	0.00230706	0.0148959	0.0142805	0.0166275

## Sheet: Hill
n	IC50*	Imax
0.485984	0.300181	0.881627
Conc	0.000610352	0.0012207	0.00244141	0.00488281	0.00976562	0.0195312	0.0390625	0.078125	0.15625	0.3125	0.625	1.25	2.5	5	10	20
Log Conc	-3.21442	-2.91339	-2.61236	-2.31133	-2.0103	-1.70927	-1.40824	-1.10721	-0.80618	-0.50515	-0.20412	0.09691	0.39794	0.69897	1	1.30103
Exp. Data	1.02033	1.00151	0.96323	0.928324	0.897561	0.794264	0.719646	0.630653	0.585039	0.519279	0.515807	0.444213	0.421176	0.343727	0.266828	0.122076
Calculated	0.958671	0.943183	0.922428	0.895056	0.859711	0.815292	0.761336	0.69844	0.628544	0.554879	0.481454	0.412226	0.350295	0.297439	0.254113	0.219757	RMSE
Optimize	0.00380214	0.00340231	0.00166477	0.00110677	0.00143267	0.000442153	0.00173808	0.00459498	0.00189266	0.00126732	0.00118016	0.00102314	0.00502415	0.0021426	0.000161672	0.00954143	0.0502599
SE	0.0172089	0.00900683	0.0164594	0.0131477	0.0199513	0.0270178	0.0117174	0.015792	0.00910247	0.0191228	0.0117267	0.011434	0.00230706	0.0148959	0.0142805	0.0166275
