# Supplementary material for: Application of a Biphasic Mathematical Model of Cancer Cell Drug Response for Formulating Potent and Synergistic Targeted Drug Combinations to Triple Negative Breast Cancer Cells
Source: Cancers (Basel). 2020 Apr 27;12(5):1087. doi: 10.3390/cancers12051087 (PMC7281712; doi:10.3390/cancers12051087)
Supplement: Supplementary file 1 [file cancers-12-01087-s001.zip › Supplementary Data for Table 1.xlsx]

## Sheet: MDA-MB-231 by 18 drugs
Conc. (nM)	0.610352	1.2207	2.44141	4.88281	9.76562	19.5312	39.0625	78.125	156.25	312.5	625	1250	2500	5000	10000	20000
BX-912	0.992026	0.989409	0.940503	0.931875	0.931548	0.940299	0.976283	0.89495	0.919607	0.857207	0.930853	0.806584	0.800695	0.643468	0.603885	0.423145
Se	0.0300933	0.0314082	0.035724	0.0257006	0.0321488	0.0224316	0.0509163	0.0451305	0.00203103	0.0221495	0.0531598	0.0261219	0.0175798	0.0152837	0.0324567	0.00614366
Bosutinib	0.951517	0.986396	0.956332	0.94967	0.938921	0.966297	0.959579	0.982197	1.06634	1.00168	1.05979	0.972735	0.904266	0.801702	0.502239	0.0496025
Se	0.0110613	0.0290474	0.0189744	0.0218943	0.01289	0.0400593	0.0151638	0.029113	0.0348627	0.00959302	0.023705	0.0304765	0.00701398	0.0213587	0.0120905	0.00344932
BMS-754807	1.00318	1.00717	0.965098	0.996866	0.970227	0.954081	1.00997	0.971129	0.913339	0.88328	0.895294	0.732181	0.66252	0.57752	0.451921	0.285484
SE	0.0154584	0.00891504	0.0213236	0.0298124	0.0073151	0.00643654	0.0147829	0.0176077	0.0132102	0.0166299	0.0127275	0.0126662	0.0109961	0.0213357	0.0130108	0.0133973
AZD-6482	1.04959	1.06485	1.02907	1.02174	1.04239	1.04019	1.01427	0.978848	0.981863	0.932853	0.961926	0.937174	0.948515	0.894374	0.869352	0.755221
SE	0.0176952	0.0382153	0.0329566	0.0203458	0.0182227	0.0248163	0.00433471	0.018414	0.0281215	0.00922526	0.0181247	0.0143488	0.0233853	0.0213602	0.0208395	0.0107786
AZD-6244	1.0123	1.0016	1.02506	0.993284	0.993129	0.933202	0.888154	0.806323	0.799814	0.738286	0.741437	0.665651	0.617348	0.582838	0.578447	0.561089
SE	0.0533345	0.0294062	0.0871414	0.0425896	0.0636798	0.0269274	0.0368579	0.00294104	0.0267404	0.00757691	0.0274001	0.00634673	0.00658894	0.00384067	0.0138275	0.0108105
Dasatinib	1.02033	1.00151	0.96323	0.928324	0.897561	0.794264	0.719646	0.630653	0.585039	0.519279	0.515807	0.444213	0.421176	0.343727	0.266828	0.122076
SE	0.0172089	0.00900683	0.0164594	0.0131477	0.0199513	0.0270178	0.0117174	0.015792	0.00910247	0.0191228	0.0117267	0.011434	0.00230706	0.0148959	0.0142805	0.0166275
HG6-64-1	1.02826	0.985542	0.98958	0.980905	0.997551	0.994062	1.0055	0.977753	1.02734	0.97523	0.979185	0.902674	0.875895	0.864549	0.820727	0.661093
SE	0.0190611	0.0146248	0.00807279	0.0189549	0.0244118	0.0265526	0.0255709	0.0201531	0.0290701	0.0277006	0.011013	0.019071	0.029103	0.026497	0.0383547	0.0423162
GSK690693	0.989318	0.965126	0.999437	0.895223	0.945649	0.944472	0.980616	0.889854	1.03471	0.974669	0.967274	0.925768	0.988919	0.937599	0.935019	0.322942
SE	0.0179165	0.0169704	0.00840201	0.039925	0.0343981	0.0285621	0.0421078	0.0390306	0.0205399	0.0173664	0.0095004	0.04307	0.0378156	0.0272888	0.0626717	0.018863
Lapatinib	1.04849	0.970177	1.00402	0.975	1.02266	0.956399	1.00027	0.947616	1.02208	0.919172	0.924205	0.896563	0.922147	0.931575	0.987354	0.872684
SE	0.0351757	0.0242642	0.0209161	0.00792951	0.0169378	0.0295796	0.0267807	0.0132015	0.0209201	0.0161794	0.017515	0.0148856	0.0243477	0.0143588	0.038013	0.0240653
Linifanib	0.878338	1.06141	1.05707	1.08667	1.04955	1.09939	1.0402	1.08638	1.10576	1.03798	1.11858	1.13718	1.1634	1.24323	0.324303	0.559819
SE	0.00714497	0.0367543	0.0113949	0.0387819	0.0423648	0.0474171	0.0677161	0.0485574	0.0326226	0.0341152	0.0802084	0.0510957	0.0370212	0.0341958	0.0220443	0.0282296
Linsitinib	1.00954	1.0228	1.04575	1.0284	1.08232	1.06837	1.06373	0.989584	0.955997	0.991787	0.961228	0.90346	0.932	0.87313	0.80435	0.67904
SE	0.0104401	0.0109438	0.0301007	0.0260728	0.0225081	0.0247897	0.0281714	0.0233897	0.0175252	0.0135112	0.0105359	0.00862806	0.024081	0.021573	0.00410683	0.00624817
Erlotinib	1.08337	0.987663	1.02676	0.967649	1.03446	1.00969	1.02494	1.00606	1.0193	0.975595	1.02058	0.954011	0.993304	0.916828	0.852714	0.716833
SE	0.0397145	0.0130266	0.0156861	0.0289996	0.0370922	0.0404633	0.006216	0.019364	0.00289546	0.019505	0.017328	0.00229615	0.0209221	0.0272329	0.0258606	0.0242428
Pazopanib	1.03822	1.00357	1.02085	0.976607	1.05362	0.972682	1.04429	1.04332	1.04072	0.992967	0.997044	0.87177	0.830488	0.676979	0.628204	0.610519
SE	0.0108058	0.0176056	0.00655995	0.0162698	0.0419926	0.00997564	0.00619439	0.032352	0.00787302	0.0109619	0.0136279	0.0184587	0.00860236	0.0146798	0.0119189	0.00818299
Sorafenib	1.0052	1.05583	1.00751	1.02697	1.01321	0.985991	1.00768	0.978902	1.0656	1.03335	0.950547	0.89711	0.86561	0.813556	0.471079	0.0682018
SE	0.0342417	0.0126539	0.0279672	0.0337034	0.0733368	0.0246738	0.00765106	0.0214604	0.0235763	0.0409701	0.0147405	0.00675151	0.0253742	0.0138101	0.0156955	0.00462742
Sunitinib	1.00346	0.973952	1.02836	0.967169	1.0127	0.974313	1.05664	0.974601	1.0635	1.06494	1.04315	1.07396	0.939029	0.80114	0.667292	0.0928638
SE	0.0343698	0.0616765	0.0237946	0.0552387	0.00865984	0.0184725	0.0311193	0.0189916	0.0499161	0.0285038	0.024285	0.00733681	0.0131321	0.0205163	0.0343357	0.00789235
Gefitinib	1.05882	0.911655	1.12603	0.904709	1.05547	0.965212	1.03274	0.967714	0.976508	0.966356	1.00019	0.998856	0.986252	0.940303	1.01407	0.749239
SE	0.01514	0.0102863	0.0298753	0.0194672	0.0211992	0.0166939	0.0142022	0.0175754	0.0047765	0.013955	0.0161878	0.0444991	0.019106	0.0294507	0.0140437	0.0211405
BGJ398	0.979861	0.956781	1.04116	1.05361	0.942289	0.990548	1.00157	1.065	0.999632	0.987863	0.986969	1.00943	1.01607	1.01925	0.867693	0.625312
SE	0.0033	0.00875	0.0133031	0.0052634	0.00308347	0.0109464	0.00689662	0.00420278	0.0037	0.00239653	0.00677151	0.0042501	0.00691689	0.00424316	0.016672	0.00308887
Crizotinib	1.06732	1.04456	1.14196	1.17787	1.13533	1.1136	1.15411	1.12675	1.04008	0.991573	1.11164	1.0069	0.808073	0.725916	0.618073	0.0764351
SE	0.0526577	0.0173362	0.0365434	0.0190764	0.0364008	0.0222864	0.000629384	0.0103885	0.0249213	0.0661046	0.0244614	0.0250874	0.0217733	0.0223722	0.0448582	0.00974182

## Sheet: MDA-MB-231 by Imatinib
Imatinib	0 nM	10 nM	100 nM	1000 nM	10000 nM
Cell viability (%)	100	100.13	103.29	101.36	95.92
SE	0	1.6	3.32	2.86	2.98

## Sheet: MDA-MB-468 by 18 Drugs
Concentration (nM)	0.610352	1.2207	2.44141	4.88281	9.76562	19.5312	39.0625	78.125	156.25	312.5	625	1250	2500	5000	10000	20000
BX-912	0.987419	0.93168	0.850085	0.833567	0.883604	0.917289	0.862968	0.906201	0.982577	0.876544	0.798585	0.612813	0.297838	0.25115	0.215354	0.264893
Se	0.0516295	0.0562141	0.00385752	0.0106407	0.026702	0.0958372	0.0603456	0.0489576	0.0348676	0.0472522	0.0171245	0.0167542	0.00264517	0.00649691	0.00479627	0.00609216
Bosutinib	0.870956	0.851408	0.972668	1.03708	0.947693	0.918605	0.806464	0.806464	0.968114	1.16913	0.906955	0.793816	0.644414	0.347428	0.0504062	0.0183903
Se	0.0486641	0.0245239	0.0257175	0.143207	0.0899356	0.0678058	0.0207889	0.0207889	0.0385727	0.0207889	0.0304427	0.0565331	0.0377987	0.0441942	0.0312857	0.0127813
BMS-754807	0.994669	0.978312	1.00512	0.977972	0.956939	0.934191	0.98302	0.945759	1.02384	1.02038	1.01239	0.613647	0.296825	0.190155	0.195575	0.193197
SE	0.03062	0.0401685	0.0476431	0.0422684	0.0223768	0.0140813	0.0315161	0.00736389	0.00297527	0.0147197	0.0324187	0.00533035	0.00460959	0.00263543	0.0054364	0.0149145
AZD-6482	1.05117	0.989265	1.03546	0.958641	0.951627	0.958476	0.989133	0.969112	0.894758	0.858996	0.853991	0.767518	0.812566	0.741241	0.752305	0.688653
SE	0.0289399	0.0495295	0.0804719	0.0414659	0.0906432	0.0440629	0.0558337	0.0437145	0.0329756	0.025984	0.044614	0.0505836	0.0262836	0.0564385	0.0284154	0.0231709
AZD-6244	1.01841	0.979505	0.96192	0.984278	0.919732	0.944505	0.938279	0.910713	1.01847	0.978505	0.907637	0.96275	0.916618	0.874298	0.858449	0.78077
SE	0.0106412	0.0212655	0.00758515	0.0256576	0.0333574	0.0160786	0.0191401	0.0189956	0.00298392	0.00388893	0.0233288	0.00225524	0.0303662	0.0450251	0.0226473	0.0107053
Dasatinib	0.995589	0.961781	0.944968	0.924972	0.961347	0.965487	0.988954	0.95182	1.02576	0.970043	0.891056	0.857068	0.832083	0.756495	0.672572	0.496502
SE	0.0132465	0.03148	0.05404	0.0506543	0.0327591	0.0143875	0.0282462	0.0490059	0.0180808	0.0417885	0.0570892	0.031248	0.0281104	0.0108758	0.0218321	0.00286829
HG6-64-1	1.0164	1.03619	1.03147	0.971505	1.00819	1.00123	0.996792	0.983119	0.978062	0.954214	0.976063	0.88753	0.883452	0.73571	0.639161	0.577314
SE	0.0357073	0.0161663	0.0178889	0.0248976	0.0283344	0.0219233	0.0464789	0.0335726	0.0183171	0.00640688	0.0208877	0.010767	0.0188229	0.00795511	0.0148118	0.00311046
GSK690693	0.916387	0.881279	0.941999	0.777651	0.853537	0.773479	0.842113	0.734428	0.724241	0.611721	0.570598	0.517159	0.534655	0.513964	0.454395	0.0763752
SE	0.0260148	0.0167792	0.0453143	0.0413427	0.0357795	0.0257061	0.0255231	0.0236317	0.0105757	0.0235368	0.0158548	0.00146539	0.00678738	0.0206525	0.0122293	0.00716823
Lapatinib	0.94181	0.870095	0.881782	0.844404	0.83981	0.710039	0.662786	0.597646	0.557067	0.43612	0.387404	0.321522	0.277245	0.221824	0.169978	0.0741826
SE	0.0333857	0.0178081	0.035594	0.0300734	0.0454785	0.0351107	0.0277591	0.0294397	0.0224152	0.0133174	0.0103912	0.00640289	0.0108697	0.0119615	0.0206813	0.0203531
Linifanib	1.03492	1.05996	1.07536	1.00665	0.986374	0.948923	0.978746	1.06345	1.05091	1.07292	1.01766	0.972831	0.981609	0.676148	0.181049	0.243453
SE	0.0438899	0.0273	0.152566	0.0260657	0.0653513	0.0509295	0.0175918	0.0200666	0.072994	0.039458	0.0437634	0.04463	0.0387094	0.0800157	0.00804647	0.00497328
Linsitinib	0.926016	0.852265	0.893728	0.916957	0.963182	0.941115	0.985134	0.861208	0.980604	0.987689	1.04262	1.07898	1.20348	1.16922	1.19895	1.13275
SE	0.0121871	0.020301	0.0208614	0.0301849	0.0165455	0.0166884	0.0182699	0.063672	0.00552081	0.0147562	0.00738634	0.0133017	0.0173121	0.0239914	0.0194769	0.0155101
Erlotinib	1.02219	0.954261	0.9844	0.976235	0.984035	0.923445	0.950388	0.886072	0.971486	0.878089	0.85774	0.800968	0.76175	0.699297	0.585259	0.476884
SE	0.0459632	0.00070486	0.0121536	0.00543827	0.0283049	0.0139048	0.0102994	0.0238184	0.0309532	0.014031	0.0106832	0.0268671	0.00702862	0.0284013	0.00802603	0.00419235
Pazopanib	1.02674	1.05324	1.08939	1.06996	1.13837	1.11698	1.01748	1.03722	0.950789	1.01552	0.961354	0.985133	0.991088	0.909608	0.755407	0.517767
SE	0.0157317	0.0136578	0.026833	0.0234259	0.0518309	0.0497912	0.0558427	0.02753	0.0074582	0.0113281	0.0406991	0.0352804	0.0202068	0.0426043	0.0368494	0.259488
Sorafenib	1.07654	1.13077	1.12057	1.13775	1.11234	1.11001	1.13775	1.14151	1.1013	1.01515	0.992364	0.989261	0.88993	0.653562	0.359981	0.219186
SE	0.0329	0.010672	0.0186433	0.0291502	0.0157402	0.00447858	0.0171118	0.00690046	0.0121217	0.013182	0.0141957	0.026113	0.0138731	0.0158122	0.00361687	0.00369138
Sunitinib	1.021	1.03329	1.06631	1.04989	1.26326	1.18817	1.01702	1.27008	1.05502	1.11799	1.08364	1.15178	1.18919	1.30211	1.28133	0.0260873
SE	0.0215137	0.0482293	0.138635	0.0281553	0.0687664	0.0903893	0.137876	0.0574888	0.0107772	0.0141959	0.027636	0.0838861	0.0928327	0.044734	0.0838032	0.00327612
Crizotinib	0.950053	0.8857	0.887364	0.835809	0.91366	0.834061	0.849222	0.893952	0.989566	0.831026	0.815304	0.675283	0.454921	0.471663	0.284268	0.0134553
SE	0.0300891	0.0388422	0.0017944	0.0169505	0.0108775	0.0481821	0.0409724	0.0304593	0.0337855	0.0180419	0.0119373	0.0119938	0.0105697	0.0115836	0.0137195	0.00136964
Gefitinib	0.983706	1.00643	0.983996	0.972143	0.948763	0.914835	0.9227	0.931364	0.949705	0.90686	0.860825	0.805691	0.829506	0.745374	0.682664	0.492868
SE	0.0195899	0.0241456	0.0433301	0.0169949	0.0287285	0.0450289	0.0081677	0.0245926	0.0274497	0.021761	0.0166135	0.022525	0.00439083	0.0603417	0.0330512	0.0254733
BGJ398	1.02162	0.975363	0.946261	0.977307	0.942689	0.90949	0.910961	0.972395	0.96533	0.990229	1.00005	1.03522	0.921861	0.8163	0.844693	0.0349854
SE	0.0323064	0.0132175	0.0305883	0.0264402	0.00606694	0.0394154	0.0529388	0.0132379	0.0152539	0.031177	0.0157368	0.0892654	0.0342875	0.0525908	0.0431998	0.0047571
