# Supplementary material for: Application of a Biphasic Mathematical Model of Cancer Cell Drug Response for Formulating Potent and Synergistic Targeted Drug Combinations to Triple Negative Breast Cancer Cells
Source: Cancers (Basel). 2020 Apr 27;12(5):1087. doi: 10.3390/cancers12051087 (PMC7281712; doi:10.3390/cancers12051087)
Supplement: Supplementary file 1 [file cancers-12-01087-s001.zip › Supplementary Data for Table 2.xlsx]

## Sheet: Sheet1
Cell	Drug	C1 (nM)	C2 (nM)	C3 (nM)	C4 (nM)	C5 (nM)	C6 (nM)	C7 (nM)	C8 (nM)	C9 (nM)	C10 (nM)	C11 (nM)	C12 (nM)	C13 (nM)	C14 (nM)	C15 (nM)	C16 (nM)
		0.610352	1.2207	2.44141	4.88281	9.76562	19.5312	39.0625	78.125	156.25	312.5	625	1250	2500	5000	10000	20000
HT-29	AZD-6244	1	0.929962	0.926231	0.856699	0.879785	0.835711	0.842668	0.769715	0.675502	0.639084	0.532046	0.469665	0.404213	0.390377	0.380116	0.355202
HT-29	BMS-754807	0.939949	0.869444	0.853049	0.824184	0.814585	0.786817	0.71161	0.642825	0.60113	0.546171	0.513942	0.4261	0.373819	0.356443	0.309331	0.178424
HT-29	Dasatinib	0.984308	0.926269	0.966811	0.927562	0.917687	0.841826	0.827943	0.743044	0.610415	0.541859	0.540661	0.480891	0.466337	0.421663	0.405018	0.289361
HT-29	HG6-64-1	0.976777	0.968692	0.932215	0.846675	0.761778	0.702607	0.672746	0.643712	0.558218	0.496336	0.498817	0.484851	0.467624	0.517882	0.503181	0.509705
SK-CO-1	BMS-754807	0.990058	0.961142	0.965899	0.912172	0.900678	0.798352	0.751187	0.69317	0.689092	0.664485	0.634212	0.531481	0.404113	0.419709	0.424168	0.394741
SK-CO-1	AZD-6244	1.02734	1.03136	1.02487	1.01985	0.970881	0.913498	0.867654	0.803225	0.734138	0.659557	0.578784	0.474221	0.388016	0.333513	0.25842	0.219291
NCI-H747	AZD-6244	0.931414	0.963111	0.922101	0.890733	0.845659	0.780734	0.687325	0.577147	0.534677	0.457007	0.438952	0.363073	0.345161	0.29897	0.287238	0.247237
NCI-H747	BMS-754807	1.00069	0.963209	0.94593	0.938547	0.90622	0.884001	0.829498	0.725422	0.649458	0.530354	0.539916	0.474295	0.452822	0.321184	0.289255	0.298606
MDA-MB-231	AZD-6244	1	0.989436	1.01261	0.98122	0.981067	0.921868	0.877367	0.79653	0.7901	0.729319	0.732432	0.657566	0.609849	0.575759	0.571421	0.554274
MDA-MB-231	Dasatinib	1.02033	1.00151	0.96323	0.928324	0.897561	0.794264	0.719646	0.630653	0.585039	0.519279	0.515807	0.444213	0.421176	0.343727	0.266828	0.122076
MDA-MB-468	GSK690693	0.999511	0.960676	0.966241	0.929439	0.959871	0.903539	0.916222	0.809457	0.728412	0.646668	0.598825	0.55951	0.579696	0.567536	0.516983	0.0941609
MDA-MB-468	Lapatinib	0.99667	0.867743	0.871657	0.854862	0.822794	0.720849	0.659814	0.577406	0.536327	0.425363	0.368411	0.309086	0.26059	0.20437	0.147263	0.0704238
HCC-827	Gefitinib	1	0.942462	0.886476	0.850364	0.59554	0.283762	0.210664	0.174261	0.136355	0.122831	0.122201	0.102666	0.099079	0.0730974	0.113088	0.0982065
HCC-827	Erlotinib	1.00252	0.981593	0.969914	0.897687	0.732072	0.378463	0.244429	0.178977	0.145013	0.129829	0.134501	0.117449	0.10348	0.0801215	0.0617613	0.0474188
HCC-827	Dasatinib	0.935117	0.92756	0.935812	0.915053	0.918961	0.943803	0.906019	0.768349	0.579345	0.204204	0.106315	0.0696604	0.0520281	0.0719187	0.0926778	0.121341
CTV-1	Bosutinib	1.05283	1.06711	1.0488	1.07374	0.957882	0.907607	0.693206	0.269618	0.0591798	0.0479209	0.0451485	0.0466671	0.0460445	0.0425059	0.0484309	0.0456928
CTV-1	Dasatinib	1.05773	0.96113	0.996941	0.764343	0.551342	0.0355446	0.0330205	0.0361088	0.0287445	0.0318328	0.0223304	0.0343271	0.033852	0.0369403	0.038128	0.0393158
CTV-1	WH-4-023	0.971847	0.889276	1.00812	0.99289	1.01843	0.924321	1.03964	0.938094	0.910222	0.905973	0.593376	0.214599	0.0380074	0.0309734	0.0346183	0.0283321
