# Supplementary material for: Application of a Biphasic Mathematical Model of Cancer Cell Drug Response for Formulating Potent and Synergistic Targeted Drug Combinations to Triple Negative Breast Cancer Cells
Source: Cancers (Basel). 2020 Apr 27;12(5):1087. doi: 10.3390/cancers12051087 (PMC7281712; doi:10.3390/cancers12051087)
Supplement: Supplementary file 1 [file cancers-12-01087-s001.zip › Supplementary Data for Table 3.xlsx]

## Sheet: Sheet1
Response of DU-4475 TNBC cells to BRAF, Mek and Erk inhibitors.
AZ628	Concen (uM)	4	2	1	0.5	0.25	0.125	0.0625	0.03125	0.015625
AZ628	Rel Viability	0.0912665	0.0914535	0.0887371	0.0985443	0.108652	0.150274	0.235415	0.508177	0.744348
PLX4720	Concen (uM)	10	5	2.5	1.25	0.625	0.3125	0.15625	0.078125	0.0390625
PLX4720	Rel Viability	0.105182	0.115224	0.156024	0.268419	0.421122	0.56653	0.775982	0.996964	0.954477
SB590885	Conc (uM)	5	2.5	1.25	0.625	0.3125	0.15625	0.078125	0.0390625	0.0195312
SB590885	Rel Viability	0.197344	0.317373	0.43291	0.449226	0.652692	0.784955	0.939818	1.02231	1.1926
RDEA119	Concen (uM)	5	2.5	1.25	0.625	0.3125	0.15625	0.078125	0.0390625	0.0195312
RDEA119	Rel Viability	0.165794	0.145079	0.138472	0.125766	0.16591	0.158152	0.391452	0.527536	0.777283
CI-1040	Concen (uM)	10	5	2.5	1.25	0.625	0.3125	0.15625	0.078125	0.0390625
CI-1040	Rel Viability	0.118457	0.110192	0.127527	0.127906	0.189367	0.30934	0.409015	0.712934	0.887761
PD-0325901	Concen (uM)	0.25	0.125	0.0625	0.03125	0.015625	0.0078125	0.00390625	0.00195312	0.000976562
PD-0325901	Rel Viability	0.160527	0.205505	0.267645	0.125521	0.188541	0.227033	0.429455	0.647588	0.959168
VX-11e	Concen (uM)	5.12	2.56	1.28	0.64	0.32	0.16	0.08	0.04	0.02
VX-11e	Rel Viability	0.0383538	0.0511317	0.0407532	0.0477071	0.122634	0.283108	0.55566	0.732932	0.816572
